# Supplementary material for: SPAG5 upregulation contributes to enhanced c-MYC transcriptional activity via interaction with c-MYC binding protein in triple-negative breast cancer
Source: J Hematol Oncol. 2019 Feb 8;12:14. doi: 10.1186/s13045-019-0700-2 (PMC6367803; doi:10.1186/s13045-019-0700-2)
Supplement: Supplementary file 1 — Table S1. Primers for real-time PCR and oligos for siRNAs or shRNAs. (XLSX 11 kb) [file 13045_2019_700_MOESM1_ESM.xlsx]

## Sheet: Sheet1
Table S1 Primers for real-time PCR and oligos for siRNAs or shRNAs.
Primer sequence
qRT-PCR
SPAG5-F	5'-CATCTCACAGTGGGATAACTAATAAAC-3'
SPAG5-R	5'-CAGGGATAGGTGAAGCAAGGATA-3'
MYCBP-F	5'-CAGTTCCGGAGGTACTTGGA-3'
MYCBP-R	5'-TGAGCAAGCTTTGCTTTCAG-3'
c-MYC-F	5'-TGCTCCATGAGGAGACACC-3'
c-MYC-R	5'-CTTTTCCACAGAAACAACATCG-3'
BRCA1-F	5′-ATC CCC CGT CCA AAA AAT CT-3′
BRCA1-R	5′-TGG TAA CGG AAA AGC GCG-3′
RAD51-F	5'-CAACCCATTTCACGGTTAGAGC-3'
RAD51-R	5'-TTCTTTGGCGATAGGCAACA-3'
BRCA2-F	5'-CACCCACCCTTAGTTCTACTGT-3'
BRCA2-R	5'-CCAATGTGGTCTTTGCAGCTAT-3'
CDC20-F	5'-ATGCGCCAGAGGGTTATCAG-3'
CDC20-R	5'-GATACGGTCTGGCAGGGAAG-3'
CDC25C -F	5'-TGGTCACCTGGATTCTTC-3'
CDC25C -R	5'-ACCATTCGGAGTGCTA CA-3'
β-actin-F	5'-AGTCATTCCAAATATGAGATGCGTT-3'
β-actin-R	5'-TGCTATCACCTCCCCTGTGT-3'
Primer sequence
CHIP-qPCR
BRCA2-p-F	5’-TCG GTC AGA TAC TGA CGG TTG GGA T-3’
BRCA2-p-R	5’-ACC GCC GCA AAA GAC ACC CGA-3’
BRCA1-p-F1	5’-CCACACTTCCCCGCAAGCAGAGG-3’
BRCA1-p-R1	5’- TGTTCTGAGGGACCGAGTGGGCG-3’
BRCA1-p-F2	5’-GATTGGGACCTCTTCTTACG-3’
BRCA1-p-R2	5’-TACCCAGAGCAGAGGGTGAA-3’
BRCA1-p-F3	5’TCACTTGAAATGGCAAAATAAAATCATGGATGA-3’
BRCA1-p-R3	5’-GGTTCAAGTGATTCTCCTGCCTCAGCC-3’
CDC20-p-F	5'-CGGTTGGATTTTGAAGGAGCC-3'
CDC20-p-R	5'-CAGTTCCGACCGGCTTTAAC-3'
RAD51-p-F	5'-CCCCCGGCATAAAGTTTGA-3'
RAD51-p-R	5'-GCTTTCAGAATTCCCGCCA-3'
Oligos for SPAG5 siRNA
siSPAG5#1-sense	5'-GGACUUAGUACCUUCUGAATT-3'
siSPAG5#1-antisense	5'-UUCAGAAGGUACUAAGUCCTT-3'
siSPAG5#2-sense	5'-GGUGUAAAUACCUCCGUCATT-3'
siSPAG5#2-antisense	5'-UGACGGAGGUAUUUACACCTT-3'
Scramble siRNA-sense	5′- UUCUCCGAACGUGUCACGUTT -3′
Scramble siRNA-antisense	5'- ACGUGACACGUUCGGAGAATT -3′
Oligos for MYCBP shRNA expression plasmids
shMYCBP#1	5'-GCCCATTACAAAGCCGCCGAC-3'
shMYCBP#2	5'-AAGAACCAGAGAAACCTAACAGT-3'
Scramble shRNA	5′-UUCUCCGAACG UGUCACGU-3′
